# Supplementary material for: Effects of Probiotic Supplementation on Gut Microbiota and Fecal Metabolome in Autism Spectrum Disorders: A Secondary Analysis of a Randomized Clinical Trial in Preschoolers
Source: Metabolites. 2026 Apr 13;16(4):262. doi: 10.3390/metabo16040262 (PMC13117773; doi:10.3390/metabo16040262)
Supplement: Supplementary file 1 [file metabolites-16-00262-s001.zip]

Archive with 1 entries (1 files):
- metabolites-4226374-supplementary.pdf
